# Supplementary material for: Full-Tree Biomass, Root Carbon Stock, and Nutrient Use Efficiency Across Ages in Eucalyptus Stands Under Seedling and Coppice Systems
Source: Plants (Basel). 2025 May 3;14(9):1382. doi: 10.3390/plants14091382 (PMC12073641; doi:10.3390/plants14091382)
Supplement: Supplementary file 1 [file plants-14-01382-s001.zip]

Archive with 1 entries (1 files):
- plants-3577606-supplementary.pdf
